# Supplementary material for: Mindfulness Practice and Increases in Gray Matter Density, Gray Matter Volume, and Cortical Thickness: A Scoping Review
Source: Brain Sci. 2026 Apr 30;16(5):483. doi: 10.3390/brainsci16050483 (PMC13204524; doi:10.3390/brainsci16050483)
Supplement: Supplementary file 1 [file brainsci-16-00483-s001.zip]

Archive with 1 entries (1 files):
- brainsci-4230056-supplementary.pdf
